# Supplementary material for: Assessment of Xenoestrogens in Jordanian Water System: Activity and Identification
Source: Toxics. 2023 Jan 9;11(1):63. doi: 10.3390/toxics11010063 (PMC9866086; doi:10.3390/toxics11010063)
Supplement: Supplementary file 1 [file toxics-11-00063-s001.zip]

Archive with 7 entries (7 files):
- Figure S1.pdf
- Supplementary Material S1.pdf
- Supplementary Material S2.pdf
- Supplementary Material S3.pdf
- Supplementary Material S4.pdf
- table S1.pdf
- table S2.pdf
